# Supplementary material for: Clinical Effectiveness and Pharmacokinetics of Dalbavancin in Treatment-Experienced Patients with Skin, Osteoarticular, or Vascular Infections
Source: Pharmaceutics. 2022 Sep 6;14(9):1882. doi: 10.3390/pharmaceutics14091882 (PMC9501058; doi:10.3390/pharmaceutics14091882)
Supplement: Supplementary file 1 [file pharmaceutics-14-01882-s001.zip]

Archive with 1 entries (1 files):
- pharmaceutics-1782826-supplementary.pdf
